# Supplementary material for: Mining cancer genomes for change-of-metabolic-function mutations
Source: Commun Biol. 2023 Nov 10;6:1143. doi: 10.1038/s42003-023-05475-w (PMC10638295; doi:10.1038/s42003-023-05475-w)
Supplement: Supplementary file 5 — Supplementary Code [file 42003_2023_5475_MOESM5_ESM.xlsx]

## Sheet: Table of Contents
	Table of Contents
	Supplementary Code 1	METIS1 R code
	Supplementary Code 2	METIS1 Excel steps to use as an alternative approach
	Supplementary Code 3	METIS2 R code
	Abbreviations
	SC	Supplementary Code

## Sheet: SC1
Supplementary Code 1. METIS1 R code.
#Please note this code was originally used in 2012 and may need to be updated if more current versions of R, accessory packages, or the COSMIC database are used as input.
#OVERVIEW
#INPUT DATA
#The original data table, in the format of a .csv (comma-separated file) downloaded straight from COSMIC, must be imported into R
#This can be done using data <- read.delim("file.csv", sep="\t", header=T); be sure to File>Change Dir to the working directory first
Neozyme <- function(dfrm,
threshold=3, #This sets the number of samples that must have mutations in a codon for that codon to be considered a hotspot.
fraction=0.05, #This sets the fraction of mutations that must occur in this codon, compared to total mutations in that gene, for the codon to be considered a hotspot.
report=FALSE
){
if(report==TRUE){cat(nrow(dfrm), "mutation entries were in the input. ")}
#Remove non-missense mutations
dfrm <- subset(dfrm, dfrm$Mutation.Description=="Substitution - Missense")
if(report==TRUE){cat(nrow(dfrm), "of these were missense mutations.", "\n")}
#Remove duplicates.
Gene.name_Mutation.AA_ID_tumour <- paste(dfrm$Gene.name, dfrm$Mutation.AA, dfrm$ID_tumour)
dfrm <- subset(dfrm, !duplicated(Gene.name_Mutation.AA_ID_tumour))
if(report==TRUE){cat(nrow(dfrm), ",")}
Gene.name_Mutation.AA_ID_sample <- paste(dfrm$Gene.name, dfrm$Mutation.AA, dfrm$ID_sample)
dfrm <- subset(dfrm, !duplicated(Gene.name_Mutation.AA_ID_sample))
if(report==TRUE){cat(nrow(dfrm), ", and ")}
Gene.name_Mutation.AA_Sample.name <- paste(dfrm$Gene.name, dfrm$Mutation.AA, dfrm$Sample.name)
dfrm <- subset(dfrm, !duplicated(Gene.name_Mutation.AA_Sample.name))
if(report==TRUE){cat(nrow(dfrm), "were left when duplicate Tumour IDs, Sample IDs, and Sample names were removed, repectively.", "\n")}
#Store a vector for later, to calculate how many total mutations, both recurrent and not recurrent, were in each gene.
All_mutations <- dfrm$Gene.name
#Remove all entries for which a mutation occurs in a single CODON less than the THRESHOLD number of times
Gene.name_Mutation.AA <- paste(dfrm$Gene.name, gsub("[a-zA-Z]", "", dfrm$Mutation.AA))
table <- table(Gene.name_Mutation.AA)
table <- subset(table, table>=threshold)
table_hotspot_total <- table
table <- rownames(table)
dfrm <- subset(dfrm, Gene.name_Mutation.AA %in% table)
if(report==TRUE){cat(nrow(dfrm), "occured in at least", threshold, "samples.", "\n")}
Gene.name_Mutation.AA <- paste(dfrm$Gene.name, gsub("[a-zA-Z]", "", dfrm$Mutation.AA))
Gene.name_Mutation.AA_unique <- subset(Gene.name_Mutation.AA, !duplicated(Gene.name_Mutation.AA))
get_gene_total <- function(gene_mutation){
gene <- gsub(" .[\\?>*_0-9]+", "", gene_mutation)
gene_total <- sum(All_mutations==gene)
hotspot_total <- sum(Gene.name_Mutation.AA==gene_mutation)
return(hotspot_total/gene_total)
}
fractions <- sapply(Gene.name_Mutation.AA_unique, get_gene_total)
fractions <- subset(fractions, fractions>=fraction)
dfrm <- subset(dfrm, Gene.name_Mutation.AA %in% names(factor(fractions)))
if(report==TRUE){cat(nrow(dfrm), "mutations accounted for at least", fraction*100, "% of mutations in that gene.", "\n")}
#Create a vector with the number of mutations observed in each of these genes
#Count the number of all missense mutations, recurrent and single, from dataset with duplicates removed
rm_genes_table <- table(factor(dfrm$Gene.name))
rm_genes <- as.vector(rownames(rm_genes_table))
if(report==TRUE){cat(length(rm_genes), "genes had hotspots with mutations in >=", threshold, "samples.", "\n")}
Count_total <- function(gene){
total_count <- sum(All_mutations==gene)
return(total_count)
}
Gene_total <- sapply(rm_genes, Count_total)
Count_gene <- as.numeric(rm_genes_table)
#Count the number of recurrent mutations for each gene
hotspots_only <- subset(dfrm, !duplicated(paste(dfrm$Gene.name, dfrm$Mutation.AA)))
Count_rec <- function(gene){
rec_count <- sum(hotspots_only$Gene.name==gene)
return(rec_count)
}
Rec_freqs <- sapply(rm_genes, Count_rec)
if(report==TRUE){cat(nrow(hotspots_only), "total hotspots were identified.", "\n")}
List_rec_muts <- function(gene){
Gene_subset <- subset(hotspots_only, Gene.name==gene)
muts <- Gene_subset$Mutation.AA
list <- paste(muts, collapse=", ")
}
rm_list <- sapply(rm_genes, List_rec_muts)
Find_top_hotspot <- function(gene){
Gene_subset <- subset(dfrm, dfrm$Gene.name==gene)
mut_freq_table <- table(factor(Gene_subset$Mutation.AA))
max_AA <- as.numeric(max(mut_freq_table))
}
top_hotspot <- sapply(rm_genes, Find_top_hotspot)
Find_max_hotspot <- function(gene){
Gene_subset <- subset(dfrm, dfrm$Gene.name==gene)
mut_freq_table <- table(factor(Gene_subset$Mutation.AA))
max_AA <- subset(mut_freq_table, mut_freq_table==max(mut_freq_table))
max_AA <- names(max_AA)
max_AA <- max_AA[1]
}
max_hotspot <- sapply(rm_genes, Find_max_hotspot)
#Create a new dataframe with the Recurrently mutated genes in one column and their total frequency in the next
output <- data.frame(No.all.muts=Gene_total,
No.rec.muts=Count_gene,
No.hotspots=Rec_freqs,
Mutations.in.Most.Frequent.Hotspot=top_hotspot,
Most.Frequent.Hotspot=max_hotspot,
Rec.muts=rm_list)
#Remove splice variants
output2 <- gsub("_[a-zA-Z0-9]+", "", rownames(output))
output <- subset(output, !duplicated(output2))
return(output)
}
#This output gives a list of genes with recurrent mutations, as shown in Table S1.
#Further analysis of functionality is carried out manually.

## Sheet: SC2
Supplementary Code 2. Excel commands to execute METIS1 filtering of recurrent cancer mutations.
​​1. Open the CosmicMutantExport_v##.tsv in Excel, where ## is the version number
• File is from ftp://ftp.sanger.ac.uk/pub/CGP/cosmic/data_export/
• This contains 213224 rows (separate mutations)
2. Sort values by mutation type and remove everything except missense mutations.
• Includes 149965 rows (mutations)
• These include:
• Substitution – Nonsense; Substitution - coding silent
• Unknown; Whole gene deletion
• Insertion - In frame; Insertion - Frameshift
• No detectable mRNA/protein
• Nonstop extension
• Deletion - In frame; Deletion - Frameshift
• Complex - insertion inframe; Complex – frameshift; Complex - deletion inframe; Complex - compound substitution
3. Create a new column called “Gene_Mut” (column AA) in this spreadsheet that contains the combined “Gene name” and “Mutation ID”
• For example, in row 2, “Gene name” is A1CF and “Mutation ID” is p.E326K
• Use =A2&M2
• So the new column is A1CFp.E326K
• To drag formula all the way down the column to all rows, simply double-click on the lower-right dot on the selected cell containing the formula
• Use Conditional Formatting > Highlight Cells Rules > Duplicate Values > Format Cells That Contain DUPLICATE VALUES with Light Red Fill and Dark Red Text
• Save as “2011 12 02 Substitution – Missense only.tsv”
4. Create a column called “Recurrent” (column AB) that says “Duplicate” if the mutation occurs more than once, or “Unique” if it only occurs once
• Formula: =IF(COUNTIF(AA$2:AA$149966,AA2)>1,"Duplicated","Unique")
• To drag formula all the way down the column to all rows, simply double-click on the lower-right dot on the selected cell containing the formula
5. Determine number of unique missense mutations
• Select the column AA “Gene_Mut”
• Go to Data > Filter > Advanced > Copy To Another Location, Unique Records Only
• Counted 38347 rows (excluding the header), so this is the number of unique mutations
6. Create column called “No. recurrent” that shows how many instances of the same mutation were found
• Use =COUNTIF(AA$2:AA$149966,AA2) to do this
• Took a long time to process (~1h) since the whole column of mutations had to be analyzed for each row in the column.
• Also, need to copy/paste these numbers as non-formula so that Excel doesn’t have to recalculate them to save and re-open
• Save as “2011 12 02 Substitution - Missense only with Recurrent Information.xlsx”
7. Create spreadsheet containing ONLY recurrent missense mutation entries
• Sort by “Duplicate?” status (0 = not, 1 = 2 or more instances of same mutation)
• Delete those with “0” (only occurred once)
i. This was determined by Data > Filter > Advanced > (Check Unique Cases) > Copy to Another Location, then count number of filtered entries
8. Remove “duplicate” samples that are likely to be the same mutation in the same sample, reported twice in the database
• This could happen if one tumor is sequenced in several studies
• Also, some studies looked at primary/metastasis and so forth
• I want to find mutations that are truly recurrent, so I will remove these “false duplicates”
• Columns D, E, and F have identifiers for the samples (“ID_sample”, “ID_tumour”, and “Primary site”) that can be used to sort out which are duplicated
• Create “Name_Mutation”, “ID_Mutation”, and “Tumour_Mutation” Columns (AD, AE, and AF) that append the gene/mutation string to the Name, Sample ID, or Tumour ID.
i. If any of these are not unique, the sample is likely a duplicate
ii. Use “=D2&AA2” to combine strings
• Sort by Gene_Change, then by Frequency so that any possible duplicates are right next to each other since they have the same Gene_Change
• Then, use “=COUNTIF(AD1:AD10,AD11)” to return a “1” if there is a sample with the same mutation in the 10 rows above that row that has the same Sample Name.
i. Do the same for Sample ID and Tumour ID
ii. Call columns “Name duplicate?”, “Sample ID duplicate?” and “Tumour ID duplicate?” (columns AG, AH, AI)
iii. Only looked at 10 rows above to save processing time. Mutations that occur more than 10 times are unlikely to simply be duplicated samples.
iv. Also make “Any duplicate?” (column AJ) which is “=SUM(AG2:AI2)
v. Visually inspect – it does indeed seem like “Any Duplicate?” > 0 reflects that it is a duplicate sample.
vi. Copy these cells and paste as numbers (instead of formulas). That way, when I sort in the next step, these values won’t be dependent on their new, “sorted” position based on their formula but will rather stay static. (v1.2)
vii. Sort by “Any duplicate?” and delete all >0 (v1.3)
viii. Refigure the “Frequency” (=COUNTIF(AA26:AA46,AA36)). Then, copy the “Frequency” and paste as numbers instead of formulas (v1.4)
ix. Sort by “Frequency” and delete those with 1

## Sheet: SC3
Supplementary Code 3. METIS2 R code.
# import package
library(data.table)
library("dplyr")
library("writexl")
library("readxl")
# only import the data that I will actually use
df <- fread('file location', select=c("Gene name", "Sample name", "ID_sample", "ID_tumour", "Mutation AA", "Mutation Description")) # column names
#Rename columns to remove spaces
colnames(df) <- c('GeneName', 'SampleName', 'ID_sample', 'ID_tumour', 'MutationAA', 'MutationDescription')
#create a data set that contains only missense only using filter function
df_missense<-filter (df, MutationDescription == "Substitution - Missense")
print(df_missense)
#Remove duplicate samples, filter by sample name, ID_Sample, ID_Tumour by sequentially identifying "duplicates"
dedupe_df1 <- distinct(df_missense, GeneName, MutationAA, SampleName, .keep_all= TRUE) #sample name
dedupe_df2 <- distinct(dedupe_df1, GeneName, MutationAA, ID_sample, .keep_all= TRUE) #ID_Sample
dedupe_df3 <- distinct(dedupe_df2, GeneName, MutationAA, ID_tumour, .keep_all= TRUE) #ID_Tumour
print(dedupe_df3)
#Create dataset ("mut_df") that has just the "GeneName" and "MutationAA" columns
mut_df <- dedupe_df3[,c(1,5)]
#Make new data frame "RecurrentMut_df" and find unique gene mutations and count
RecurrentMut_df <- mut_df %>% group_by_all() %>% summarise (COUNT = n())
#filter out nonreccurent (less than 9 occurances) missense mutations
NineRecurrencesMut_df <- RecurrentMut_df[RecurrentMut_df$COUNT>8,]
#See if mutation is greater than 5% of reccuring mutations in gene
	#created a new column that will hold total per gene (TotalMutPerGene)
		#created a new dataframe that contained just gene name and mutations
		#find total number of mutations per gene
TotalMutPerGene <-data.frame(NineRecurrencesMut_df)
TotalMutPerGene$MutationAA <- NULL
aggregate(.~GeneName,data=TotalMutPerGene,FUN=sum)
NineRecurrencesMut_df[ , 'PercGeneMut'] <- NA
NineRecurrencesMut_df[ , 'TotalMutPerGene'] <- NA
#Export data to excel to perform analysis
	#find total number of mutations per gene
	#then divide count of each gene by the corresponding total to fill in PercGeneMut
write_xlsx(NineRecurrencesMut_df, "C:\\Users\\kevin\\Desktop\\CosmicMutantExport\\RecurringMutations.xlsx")
write_xlsx(TotalMutPerGene, "C:\\Users\\kevin\\Desktop\\CosmicMutantExport\\TotalGenMut.xlsx")
